# Supplementary material for: A comparison of the functional results and costs of functional cast and volar-flexion ulnar deviation cast at 2-year follow-up in 105 patients aged 65 and older with dorsally displaced distal radius fracture: A randomized controlled trial
Source: PLoS One. 2023 Apr 6;18(4):e0283946. doi: 10.1371/journal.pone.0283946 (PMC10079055; doi:10.1371/journal.pone.0283946)
Supplement: S1 Table — (XLSX) [file pone.0283946.s005.xlsx]

## Sheet: Taul7
Characteristic	VFUDC	FC		VFUDC				FC
Number of patients	44	37		44				37
Age, mean (range)	72	74		72				74
Sex (female/male)	38/6 (86/14%)	32/5 (86/14%)		38	6	0.863636	0.136364	32	5	0.864865	0.135135
Dominant hand (right/left)	39/5 (89/11%)	37/0 (100/0%)		39	5	0.886364	0.113636	37	0	1	0
Fracture side (right/left)	23/21 (52/48%)	13/24 (35/65%)		23	21	0.522727	0.477273	13	24	0.351351	0.648649
Fracture in dominant hand	24	13		24				13
Extra-/intra-articular fractures	35/9 (80/20%)	26/11 (70/30%)		35	9	0.795455	0.204545	26	11	0.702703	0.297297
Use of guided physiotherapy after fracture	25	14		25				14
Baseline characteristics of patients included in the final analysis in VFUDC and FC groups
